# Supplementary material for: Intraperitoneal G-CSF Stimulation Achieves Human-like Neutrophil Levels in NSG Mice Without Inducing Systemic Inflammation
Source: Int J Mol Sci. 2026 Jun 4;27(11):5099. doi: 10.3390/ijms27115099 (PMC13256743; doi:10.3390/ijms27115099)
Supplement: Supplementary file 1 [file ijms-27-05099-s001.zip]

Archive with 1 entries (1 files):
- ijms-4302710-supplementary.pdf
